# Supplementary material for: Knowledge, Lifestyle, and Attitudes Toward Nutritional Assessment and Counseling Among Physiotherapists in Saudi Arabia: Implications for Healthcare Quality and Interdisciplinary Practice—A Cross-Sectional Study Across Multiple Regions of Saudi Arabia
Source: Healthcare (Basel). 2026 Jul 14;14(14):2101. doi: 10.3390/healthcare14142101 (PMC13410139; doi:10.3390/healthcare14142101)
Supplement: Supplementary file 1 [file healthcare-14-02101-s001.zip]

Archive with 1 entries (1 files):
- healthcare-4272107-supplementary.pdf
